# Supplementary material for: Double deletion of murA and murB induced temperature sensitivity in Corynebacterium glutamicum
Source: Bioengineered. 2019 Oct 30;10(1):561–73. doi: 10.1080/21655979.2019.1685058 (PMC6844371; doi:10.1080/21655979.2019.1685058)
Supplement: Supplemental Material [file kbie-10-01-1685058-s001.zip]

Archive with 4 entries (4 files):
- Supplementary  Table 1 Primers of knocking out murA and murB.docx
- Supplementary Fig caption.docx
- Supplementary Figure 1.tif
- Supplementary Table 2 The results of genomic comparison.docx
